# Supplementary material for: Providing School Meals to All Students Free of Charge during the COVID-19 Pandemic and Beyond: Challenges and Benefits Reported by School Foodservice Professionals in California
Source: Nutrients. 2022 Sep 17;14(18):3855. doi: 10.3390/nu14183855 (PMC9500887; doi:10.3390/nu14183855)
Supplement: Supplementary file 1 [file nutrients-14-03855-s001.zip]

Archive with 2 entries (2 files):
- Statewide Survey of FSDs CA.pdf
- Supplementary Material.pdf
